# Supplementary material for: Hospitalization Costs of Respiratory Diseases Attributable to Temperature in Australia and Projections for Future Costs in the 2030s and 2050s under Climate Change
Source: Int J Environ Res Public Health. 2022 Aug 6;19(15):9706. doi: 10.3390/ijerph19159706 (PMC9368165; doi:10.3390/ijerph19159706)
Supplement: Supplementary file 1 [file ijerph-19-09706-s001.zip]

Archive with 1 entries (1 files):
- ijerph-1802579-supplementary.pdf
